# Supplementary material for: Competing value signals impair reward-learning via dopaminergic mechanisms and increase exploration
Source: PLoS Biol. 2026 Jul 24;24(7):e3003922. doi: 10.1371/journal.pbio.3003922 (PMC13427004; doi:10.1371/journal.pbio.3003922)
Supplement: S1 Table — The table summarizes (i) task performance (correct rate) in reward-learning interference (RLINT) and punishment-learning interference (PLINT) trials, along with their corresponding control trials (RLCON and PLCON), and (ii) choice rates for option E (EF pair) and option G (GH pair). In Experiments 1 and 2, a 2 (learning type: reward versus punishment) × 2 (interference type: control versus interference) × 2 (punishment type: monetary loss versus pain) repeated-measures ANOVA revealed a significant main effect of interference type (both p < 0.001) and a significant learning-by-interference interaction (# p < 0.05), reflecting reduced performance in RLINT relative to RLCON trials, while no reliable differences were observed between PLINT and PLCON trials. No significant main effect of learning type or punishment type (both p ≥ 0.144), nor a three-way interaction (p = 0.701), was observed, indicating no significant difference between the two punishment types in their interference effects. In Experiments 3 and 4, interference effects were evaluated using a 2 (learning type) × 2 (interference type) repeated-measures ANOVA (# p < 0.05). Across experiments, punishment was implemented as either monetary loss (1, 5, or 25 New Taiwan Dollars) or painful stimulation. Data are shown as mean ± SD. * p < 0.05 compared with chance level (0.5; one-sample t test). See Results for details. (XLSX) [file pbio.3003922.s012.xlsx]

## Sheet: S1 Table
	Correct rate [mean (SD)]				p value interaction	Choice rate [mean (SD)]
	RLCON	RLINT	PLCON	PLINT		E/EF	G/GH
Experiment 1
Monetary loss (5 TWD)	0.74 (0.18)*	0.61 (0.21)*	0.67 (0.15)*	0.66 (0.16)*	< 0.001#	0.50 (0.16)	0.63 (0.18)*
Pain	0.72 (0.18)*	0.57 (0.21)	0.72 (0.11)*	0.73 (0.11)*		0.53 (0.19)	0.56 (0.26)
Experiment 2
Monetary loss (5 TWD)	0.74 (0.20)*	0.53 (0.28)	0.69 (0.12)*	0.68 (0.15)*	< 0.001#	0.54 (0.14)	0.50 (0.25)
Pain	0.73 (0.19)*	0.56 (0.26)	0.72 (0.12)*	0.72 (0.15)*		0.55 (0.19)	0.45 (0.22)
Experiment 3
Monetary loss (1 TWD)	0.81 (0.20)*	0.64 (0.33)*	0.69 (0.20)*	0.68 (0.19)*	0.063	0.46 (0.26)	0.60 (0.33)
Monetary loss (5 TWD)	0.89 (0.17)*	0.57 (0.35)	0.71 (0.19)*	0.69 (0.17)*	< 0.001#	0.45 (0.24)	0.45 (0.36)
Monetary loss (25 TWD)	0.89 (0.14)*	0.43 (0.35)	0.75 (0.15)*	0.68 (0.17)*	< 0.001#	0.51 (0.21)	0.60 (0.35)
Experiment 4
Placebo
Monetary loss (1 TWD)	0.81 (0.18)*	0.80 (0.21)*	0.65 (0.17)*	0.66 (0.15)*	0.696	0.55 (0.17)	0.52(0.29)
Monetary loss (25 TWD)	0.81 (0.18)*	0.58 (0.31)	0.71 (0.16)*	0.70 (0.15)*	0.004#	0.53 (0.22)	0.53 (0.33)
Amisulpride
Monetary loss (1 TWD)	0.78 (0.22)*	0.73 (0.24)*	0.69 (0.19)*	0.67 (0.16)*	0.125	0.45 (0.23)	0.57 (0.32)
Monetary loss (25 TWD)	0.76 (0.22)*	0.73 (0.26)*	0.66 (0.17)*	0.67 (0.15)*	0.501	0.51 (0.20)	0.58 (0.26)
