# Supplementary material for: Competing value signals impair reward-learning via dopaminergic mechanisms and increase exploration
Source: PLoS Biol. 2026 Jul 24;24(7):e3003922. doi: 10.1371/journal.pbio.3003922 (PMC13427004; doi:10.1371/journal.pbio.3003922)
Supplement: S2 Table — This table shows the WAIC values for the 19 computational models across all experiments. Lower WAIC values indicate better model fit. Across all four experiments, the Perseveration + Interference at Choice model best accounted for the behavioral data, yielding the lowest WAIC in each experiment. Ami, amisulpride group in Experiment 4; CV, contextual value; DL, delta-learning rule; IT, an interference term applied to the choice phase, learning rate (LR), or prediction error (PE); Pla, placebo group in Experiment 4; PT, perseveration term; SM, softmax function. (XLSX) [file pbio.3003922.s013.xlsx]

## Sheet: S2 Table
			WAIC value in each experiment
Model	Learning rule; Choice rule	IT at	1	2	3	4 (Pla)	4 (Ami)
1. Basic	DL; SM	-	12194.8	12153.5	8011.5	10848.9	9709.2
1a. Basic (cross-pair Q-value)	DL; SM	-	12606	12577.7	8259.9	10958.6	9944.7
1b. Basic (asymmetric learning rate)	DL; SM	-	11857	11764.2	7794.4	10462.4	9512.9
2. Interference at Choice	DL; SM	choice	11637.1	11287.2	7485.3	10452.8	9381.2
3. Interference at LR	DL; SM	LR	12033	11931.3	7887.5	10693.2	9556.1
4. Interference at PE	DL; SM	PE	11887.5	11657.1	7753	10644.5	9494.1
5. Perseveration	DL; SM+PT	-	11453.6	11250.9	7580	10445.4	9363.2
5a. Perseveration (trial-history)	DL; SM+PT	-	11385.2	11254.4	7463.9	10367.5	9565.6
5b. Perseveration (cross-pair)	DL; SM+PT	-	11874.8	11711.4	7843.4	10461.7	9480.5
5c. Perseveration (trial-history + cross-pair)	DL; SM+PT	-	11600	11569.3	7707.9	10345.4	9390.9
6. Perseveration + Interference at Choice	DL; SM+PT	choice	11254.1	11042.2	7386.1	10234.1	9245.9
6a. Perseveration (trial-history) + Interference at Choice	DL; SM+PT	choice	11337	11192	7416.5	10345.8	9292.7
6b. Perseveration (cross-pair) + Inteference at Choice	DL; SM+PT	choice	11847.8	11445.9	7661	10245.4	9357
7. Perseveration + Interference at LR	DL; SM+PT	LR	11428.6	11213.9	7551.7	10407.4	9307.9
8. Perseveration + Interference at PE	DL; SM+PT	PE	11350.9	11170.1	7493.9	10382.5	9285.2
9. Context	DL+CV; SM	-	12003.8	11968.4	7932.3	10781.8	9605.9
10. Context + Interference at Choice	DL+CV; SM	choice	11526.7	11198.8	7455	10405.3	9304.1
11. Context + Perseveration	DL+CV; SM+PT	-	11471.6	11282.1	7617.7	10490.1	9388.6
12. Context + Perseveration + Interference at Choice	DL+CV; SM+PT	choice	11266.8	11079.9	7431.5	10253.8	9255.8
