# Supplementary material for: Competing value signals impair reward-learning via dopaminergic mechanisms and increase exploration
Source: PLoS Biol. 2026 Jul 24;24(7):e3003922. doi: 10.1371/journal.pbio.3003922 (PMC13427004; doi:10.1371/journal.pbio.3003922)
Supplement: S3 Table — The table reports posterior estimates of condition differences (RLINT − RLCON) in group-level parameter means for each experiment and session, including posterior means (standard deviations in parentheses), 95% highest density intervals (HDIs), and posterior probabilities that the difference between RLINT and RLCON is greater or less than zero. In the baseline-referenced Model 6, RLCON serves as the reference baseline, and Δ parameters represent condition-specific deviations from this baseline (see Methods). In Experiments 1 and 2, punishment in Sessions 1–2 involved monetary loss, whereas Sessions 3–4 involved pain. In Experiment 3, punishment in Sessions 1–3 involved monetary losses of 1, 5, and 25 New Taiwan dollars, respectively. S: interference parameter; β: inverse temperature parameter; ρ: perseveration parameter. (XLSX) [file pbio.3003922.s014.xlsx]

## Sheet: S3 Table
	Experiment	Session	Mean (SD)	95% HDI	RLINT > RLCON (%)	RLINT < RLCON (%)
S	1	1	0.05 (0.29)	[-0.50, 0.62]	57.6	42.4
		2	-0.43 (0.27)	[-0.94, 0.12]	5	95
		3	-0.11 (0.28)	[-0.65, 0.43]	35.1	64.9
		4	0.14 (0.26)	[-0.30, 0.70]	71	29.1
	2	1	-0.64 (0.28)	[-1.17, -0.08]	0.8	99.2
		2	-0.21 (0.25)	[-0.68, 0.28]	19.6	80.4
		3	-0.35 (0.29)	[-0.92, 0.20]	11	89
		4	-0.39 (0.25)	[-0.86, 0.13]	6.1	94
	3	1	-0.17 (0.26)	[-0.69, 0.33]	24.8	75.3
		2	-0.44 (0.27)	[-0.98, 0.08]	4.5	95.5
		3	-0.55 (0.30)	[-1.11, 0.04]	3.1	96.9
ln(b)	1	1	0.03 (0.20)	[-0.36, 0.42]	56.8	43.3
		2	0.21 (0.21)	[-0.20, 0.62]	84.9	15.1
		3	0.01 (0.21)	[-0.41, 0.40]	50.7	49.3
		4	0.18 (0.20)	[-0.23, 0.55]	81.7	18.3
	2	1	0.06 (0.21)	[-0.36, 0.44]	61.3	38.7
		2	0.12 (0.22)	[-0.31, 0.52]	72.1	27.9
		3	0.12 (0.21)	[-0.28, 0.53]	72.7	27.4
		4	0.22 (0.21)	[-0.18, 0.64]	86.2	13.8
	3	1	0.09 (0.20)	[-0.29, 0.50]	67.5	32.5
		2	-0.08 (0.22)	[-0.51, 0.35]	36.8	63.2
		3	-0.11 (0.22)	[-0.56, 0.31]	29.7	70.3
ρ	1	1	0.13 (0.15)	[-0.15, 0.43]	81.8	18.3
		2	-0.10 (0.11)	[-0.33, 0.12]	17.7	82.3
		3	0.05 (0.16)	[-0.24, 0.39]	60	40
		4	0.01 (0.13)	[-0.25, 0.26]	50.9	49.1
	2	1	0.09 (0.15)	[-0.20, 0.38]	72.5	27.6
		2	0.06 (0.14)	[-0.19, 0.35]	64.8	35.2
		3	-0.03 (0.16)	[-0.33, 0.28]	41	59.1
		4	-0.06 (0.11)	[-0.29, 0.16]	27.8	72.2
	3	1	0.06 (0.11)	[-0.16, 0.27]	70.2	29.8
		2	0.02 (0.15)	[-0.27, 0.33]	52.8	47.2
		3	0.17 (0.16)	[-0.13, 0.49]	85.5	14.6
