# Supplementary material for: Competing value signals impair reward-learning via dopaminergic mechanisms and increase exploration
Source: PLoS Biol. 2026 Jul 24;24(7):e3003922. doi: 10.1371/journal.pbio.3003922 (PMC13427004; doi:10.1371/journal.pbio.3003922)
Supplement: S4 Table — This table shows exploration rates in reward-learning interference (RLINT) and punishment-learning interference (PLINT) trials, along with their corresponding control trials (RLCON and PLCON) across all four experiments. * p < 0.05 (paired t test, one-tailed). In each experiment, the punishment associated with each option was either a monetary loss (1, 5, or 25 New Taiwan Dollars) or a painful stimulus. Comparisons between PLINT and PLCON trials did not reach statistical significance in any experiment (all p ≥ 0.07) and are therefore not listed. Data are represented as mean ± SD. See Results for details. (XLSX) [file pbio.3003922.s015.xlsx]

## Sheet: S4 Table
	Exploration rate [mean (SD)]					p value
	RLCON	RLINT	PLCON	PLINT		RLCON vs PLCON	RLCON vs RLINT	RLINT vs PLCON
Experiment 1
Money (5) and pain	0.19 (0.14)	0.22 (0.17)	0.27 (0.11)	0.33 (0.13)		0.002*	0.044*	0.034*
Experiment 2
Money (5) and pain	0.16 (0.13)	0.22 (0.17)	0.32 (0.12)	0.34 (0.13)		< 0.001*	0.026*	0.001*
Experiment 3
Money (1)	0.15 (0.20)	0.19 (0.21)	0.35 (0.27)	0.38 (0.23)		0.001*	0.102	0.008*
Money (5)	0.09 (0.18)	0.27 (0.29)	0.38 (0.21)	0.33 (0.21)		< 0.001*	0.002*	0.047*
Money (25)	0.06 (0.09)	0.32 (0.32)	0.28 (0.18)	0.31 (0.22)		< 0.001*	< 0.001*	0.303
Experiment 4
Placebo
Money (1)	0.18 (0.18)	0.16 (0.18)	0.37 (0.19)	0.31 (0.18)		< 0.001*	0.32	< 0.001*
Money (25)	0.15 (0.18)	0.25 (0.24)	0.29 (0.16)	0.29 (0.16)		< 0.001*	0.001*	0.123
Amisulpride
Money (1)	0.15 (0.17)	0.21 (0.22)	0.35 (0.24)	0.32 (0.17)		< 0.001*	0.063	0.005*
Money (25)	0.19 (0.18)	0.21 (0.23)	0.33 (0.19)	0.34 (0.20)		< 0.001*	0.303	0.003*
