# Supplementary material for: Competing value signals impair reward-learning via dopaminergic mechanisms and increase exploration
Source: PLoS Biol. 2026 Jul 24;24(7):e3003922. doi: 10.1371/journal.pbio.3003922 (PMC13427004; doi:10.1371/journal.pbio.3003922)
Supplement: S5 Table — This table shows peak coordinates, t value, and activated cluster size (in voxels in parentheses) of activated brain regions of whole-brain analyses using SnPM (family-wise error correction at a cluster-level of p < 0.05) during the 2.5 s choice period. In Experiment 1, activated clusters are numbered (e.g., contrast “Exploration> Exploitation” produced four activated clusters, whose sizes are 394, 133, and 208 voxels), and activation foci corresponding to different anatomical locations within the clusters are given as MNI coordinates (in millimeters). aIC, anterior insular cortex; IFG, inferior frontal gyrus; L, left; MCC, middle cingulate cortex; PAG, periaqueductal gray; R, right; SMA, supplementary motor area. (XLSX) [file pbio.3003922.s016.xlsx]

## Sheet: S5 Table
Region	Side	x/y/z	t	Cluster #
Experiment 1
SMA	L	-6/12/-54	5.07	1 (394)
	R	8/16/50	5.21	1
MCC	R	10/32/32	5.07	1
aIC	L	-30/28/0	5.06	2 (133)
		-30/20/-10	4.34	2
	R	38/20/6	4.59	3 (208)
IFG	R	32/26/-6	4.49	3
Experiment 2
SMA	L	-8/12/52	4.56	1 (162)
		0/16/52	4.13	1
MCC	R	10/18/44	4.03	1
PAG	R	4/-28/4	6.03	2 (159)
		2/-34/-2	4.95	2
